# Supplementary material for: Hierarchical Nickel Cobalt Phosphide @ Carbon Nanofibers Composite Microspheres: Ultrahigh Energy Densities of Electrodes for Supercapacitors
Source: Nanomaterials (Basel). 2023 Nov 10;13(22):2927. doi: 10.3390/nano13222927 (PMC10675319; doi:10.3390/nano13222927)
Supplement: Supplementary file 1 [file nanomaterials-13-02927-s001.zip]

Archive with 1 entries (1 files):
- nanomaterials-2673914-supplementary.pdf
